# Supplementary material for: Deskilled and Rapid Drug-Resistant Gene Detection by Centrifugal Force-Assisted Thermal Convection PCR Device
Source: Sensors (Basel). 2021 Feb 9;21(4):1225. doi: 10.3390/s21041225 (PMC7916093; doi:10.3390/s21041225)
Supplement: Supplementary file 1 [file sensors-21-01225-s001.zip]

Archive with 4 entries (4 files):
- movie_s1_bunchu1_04.avi
- movie_s2_Coriolis.avi
- movie_s3_NoCoriolis.avi
- sensors-1072992 - final supplementary.pdf
